# Supplementary material for: Minigene-Based Splice Assays Reveal the Effect of Non-Canonical Splice Site Variants in USH2A
Source: Int J Mol Sci. 2022 Nov 1;23(21):13343. doi: 10.3390/ijms232113343 (PMC9654511; doi:10.3390/ijms232113343)
Supplement: Supplementary file 1 [file ijms-23-13343-s001.zip]

Archive with 1 entries (1 files):
- ijms-1923533-supplementary.pdf
